# Supplementary material for: Quantum Health Accelerator® Ameliorates CFA-Induced Animal Model of Rheumatoid Arthritis: Investigating the Role of Immunomodulatory and Anti-Oxidative Effects
Source: Brain Sci. 2025 Feb 23;15(3):232. doi: 10.3390/brainsci15030232 (PMC11940038; doi:10.3390/brainsci15030232)
Supplement: Supplementary file 1 [file brainsci-15-00232-s001.zip]

Archive with 2 entries (2 files):
- brainsci-3499389-supplementary for conversion.pdf
- Supp file for conversion.pdf
